# Supplementary material for: ﻿Additions to the genus Kirschsteiniothelia (Dothideomycetes); Three novel species and a new host record, based on morphology and phylogeny
Source: MycoKeys. 2024 Oct 28;110:35–66. doi: 10.3897/mycokeys.110.133450 (PMC11535726; doi:10.3897/mycokeys.110.133450)
Supplement: XML Treatment for Kirschsteiniothelia atra [file mycokeys.110.133450-treatment1.xml]

<!DOCTYPE tp:taxon-treatment
  PUBLIC "-//TaxonX//DTD Taxonomic Treatment Publishing DTD v0 20100105//EN" "tax-treatment-NSO.dtd">
<tp:taxon-treatment xmlns:tp="http://www.plazi.org/taxpub"><tp:treatment-meta><kwd-group><label>Taxon classification</label><kwd>
                <named-content content-type="kingdom">Fungi</named-content>
              </kwd><kwd>
                <named-content content-type="order">Pleosporales</named-content>
              </kwd><kwd>
                <named-content content-type="family">Kirschsteiniotheliaceae</named-content>
              </kwd></kwd-group><mixed-citation publication-type="journal"><person-group><name><surname>Tang</surname><given-names>Xia</given-names></name><name><surname>Jeewon</surname><given-names>Rajesh</given-names></name><name><surname>Jayawardena</surname><given-names>Ruvishika S.</given-names></name><name><surname>Gomdola</surname><given-names>Deecksha</given-names></name><name><surname>Lu</surname><given-names>Yong-Zhong</given-names></name><name><surname>Xu</surname><given-names>Rong-Ju</given-names></name><name><surname>Alrefaei</surname><given-names>Abdulwahed Fahad</given-names></name><name><surname>Alotibi</surname><given-names>Fatimah</given-names></name><name><surname>Hyde</surname><given-names>Kevin D.</given-names></name><name><surname>Kang</surname><given-names>Ji-Chuan</given-names></name></person-group><article-title>﻿Additions to the genus <italic><tp:taxon-name><tp:taxon-name-part taxon-name-part-type="genus" reg="Kirschsteiniothelia">Kirschsteiniothelia</tp:taxon-name-part></tp:taxon-name></italic> (<tp:taxon-name><tp:taxon-name-part taxon-name-part-type="class">Dothideomycetes</tp:taxon-name-part></tp:taxon-name>); Three novel species and a new host record, based on morphology and phylogeny</article-title><source>MycoKeys</source><day>28</day><month>10</month><year>2024</year><volume>110</volume><fpage>35</fpage><lpage>66</lpage><pub-id pub-id-type="doi">10.3897/mycokeys.110.133450</pub-id></mixed-citation></tp:treatment-meta><tp:nomenclature><label>﻿</label><tp:taxon-name>
              <object-id xmlns:xlink="http://www.w3.org/1999/xlink" content-type="arpha" xlink:type="simple">A2C30658-7CE2-56C4-A2C1-734E7B9B1346</object-id>
              <tp:taxon-name-part taxon-name-part-type="genus" reg="Kirschsteiniothelia">Kirschsteiniothelia</tp:taxon-name-part>
              <tp:taxon-name-part taxon-name-part-type="species" reg="atra">atra</tp:taxon-name-part>
              <object-id xmlns:xlink="http://www.w3.org/1999/xlink" xlink:type="simple">Fungal Names number: FN 104401</object-id>
              <object-id xmlns:xlink="http://www.w3.org/1999/xlink" xlink:type="simple">Facesoffungi number: FoF01738</object-id>
            </tp:taxon-name><tp:taxon-authority>(Corda) D. Hawksw., Fungal Diversity 69: 37 (2014)</tp:taxon-authority><xref ref-type="fig" rid="F2">Fig. 2</xref><tp:nomenclature-citation-list><tp:nomenclature-citation><tp:taxon-name>
                  <tp:taxon-name-part taxon-name-part-type="genus" reg="Amphisphaeria"/>
                  <tp:taxon-name-part taxon-name-part-type="species" reg="aethiops"/>
                </tp:taxon-name><comment>≡ <tp:taxon-name><tp:taxon-name-part taxon-name-part-type="genus" reg="Amphisphaeria">Amphisphaeria</tp:taxon-name-part><tp:taxon-name-part taxon-name-part-type="species" reg="aethiops">aethiops</tp:taxon-name-part></tp:taxon-name> Sacc., Syll. fung. (Abellini) 1: 722 (1882) </comment></tp:nomenclature-citation><tp:nomenclature-citation><tp:taxon-name>
                  <tp:taxon-name-part taxon-name-part-type="genus" reg="Dendryphiopsis"/>
                  <tp:taxon-name-part taxon-name-part-type="species" reg="atra"/>
                </tp:taxon-name><comment>= <tp:taxon-name><tp:taxon-name-part taxon-name-part-type="genus" reg="Dendryphiopsis">Dendryphiopsis</tp:taxon-name-part><tp:taxon-name-part taxon-name-part-type="species" reg="atra">atra</tp:taxon-name-part></tp:taxon-name> (Corda) S. Hughes, Can. J. Bot. 31: 655 (1953) </comment></tp:nomenclature-citation><tp:nomenclature-citation><tp:taxon-name>
                  <tp:taxon-name-part taxon-name-part-type="genus" reg="Dendryphion"/>
                  <tp:taxon-name-part taxon-name-part-type="species" reg="atrum"/>
                </tp:taxon-name><comment>≡ <tp:taxon-name><tp:taxon-name-part taxon-name-part-type="genus" reg="Dendryphion">Dendryphion</tp:taxon-name-part><tp:taxon-name-part taxon-name-part-type="species" reg="atrum">atrum</tp:taxon-name-part></tp:taxon-name> Corda, Icon. fung. (Prague) 4: 33 (1840) </comment></tp:nomenclature-citation><tp:nomenclature-citation><tp:taxon-name>
                  <tp:taxon-name-part taxon-name-part-type="genus" reg="Kirschsteiniothelia"/>
                  <tp:taxon-name-part taxon-name-part-type="species" reg="aethiops"/>
                </tp:taxon-name><comment>≡ <tp:taxon-name><tp:taxon-name-part taxon-name-part-type="genus" reg="Kirschsteiniothelia">Kirschsteiniothelia</tp:taxon-name-part><tp:taxon-name-part taxon-name-part-type="species" reg="aethiops">aethiops</tp:taxon-name-part></tp:taxon-name> (Sacc.) D. Hawksw., J. Linn. Soc., Bot. 91(1–2): 185 (1985) </comment></tp:nomenclature-citation></tp:nomenclature-citation-list></tp:nomenclature><tp:treatment-sec sec-type="description" id="SECID0EROBI"><title>Description.</title><p><bold><italic>Saprobic</italic></bold> on decaying wood of <italic><tp:taxon-name><tp:taxon-name-part taxon-name-part-type="genus" reg="Edgeworthia">Edgeworthia</tp:taxon-name-part><tp:taxon-name-part taxon-name-part-type="species" reg="chrysantha">chrysantha</tp:taxon-name-part></tp:taxon-name></italic>. <bold><italic>Sexual morph</italic></bold>: see <xref ref-type="bibr" rid="B29">Hawksworth (1985)</xref>. <bold><italic>Asexual morph</italic>: <italic>Colonies</italic></bold> on the natural substrate superficial, effuse, gregarious, dark brown to black, glistening. <bold><italic>Mycelium</italic></bold> immersed, composed of branched, septate, thin-walled, smooth, brown hyphae. <bold><italic>Conidiophores</italic></bold> 253–396 × 8–15.5 µm (x̄= 334.6 × 11.7 µm, n = 20), macronematous, mononematous, erect, straight or flexuous, cylindrical, septate, smooth, brown to dark brown, becoming paler towards the apex and comprising numerous short branches. <bold><italic>Conidiogenous cells</italic></bold> 14.5–29 × 5–10 µm (x̄= 20.6 × 6.8 µm, n = 30), tretic, integrated, sometimes percurrent, terminal, doliiform or lageniform, subhyaline to pale brown, with new cells developing from the apical or subapical part of the subtending cells. <bold><italic>Conidia</italic></bold> 32–56.5 × 11–19.5 µm (x̄ = 42.3 × 14.5 µm, n = 30), solitary, acrogenous, cylindrical, sometimes clavate, 3–4-septate, constricted and darker at the septa, smooth, brown and rounded at the apex.</p></tp:treatment-sec><tp:treatment-sec sec-type="description" id="SECID0E6PBI"><title>Culture characteristics.</title><p>Conidia germinating on Potato Dextrose Agar (<abbrev xmlns:xlink="http://www.w3.org/1999/xlink" xlink:title="Potato Dextrose Agar" id="ABBRID0EFQBI" xlink:type="simple">PDA</abbrev>) within 24 h, and producing germ tubes either from the apex or base. Colonies circular, flat, dense, radial sulcate, edge entire, pearl-gray on the surface, dark brown on the reverse and becoming grey-white along the margin.</p><fig id="F2" position="float" orientation="portrait"><object-id xmlns:xlink="http://www.w3.org/1999/xlink" content-type="doi" xlink:type="simple">10.3897/mycokeys.110.133450.figure2</object-id><object-id xmlns:xlink="http://www.w3.org/1999/xlink" content-type="arpha" xlink:type="simple">46CC36C9-B084-52EA-85BD-FF3F8EC6C549</object-id><label>Figure 2.</label><caption><p><italic><tp:taxon-name><tp:taxon-name-part taxon-name-part-type="genus" reg="Kirschsteiniothelia">Kirschsteiniothelia</tp:taxon-name-part><tp:taxon-name-part taxon-name-part-type="species" reg="atra">atra</tp:taxon-name-part></tp:taxon-name></italic> (<abbrev xmlns:xlink="http://www.w3.org/1999/xlink" content-type="institution" xlink:title="Guizhou Academy of Agriculture Sciences" id="ABBRID0E3QBI" xlink:type="simple">GZAAS</abbrev> 23-0807, new host record) <bold>a–c</bold> colonies on natural substrate <bold>d–g</bold> conidiophores and conidiogenous cells bearing conidia <bold>h–n</bold> conidia <bold>o</bold> a germinated conidium <bold>p</bold> upper surface view of culture <bold>q</bold> lower surface view of culture. Scale bars: 100 μm (<bold>d–g</bold>); 20 μm (<bold>h–o</bold>).</p></caption><graphic xmlns:xlink="http://www.w3.org/1999/xlink" xlink:href="mycokeys-110-035-g002.jpg" position="float" orientation="portrait" xlink:type="simple" id="oo_1162701.jpg"><uri content-type="original_file" xlink:type="simple">https://binary.pensoft.net/fig/1162701</uri></graphic></fig></tp:treatment-sec><tp:treatment-sec sec-type="material" id="SECID0EWRBI"><title>Material examined.</title><p>China • Guizhou Province, Zunyi City, Suiyang County, saprobic on decaying branches of <italic><tp:taxon-name><tp:taxon-name-part taxon-name-part-type="genus" reg="Edgeworthia">Edgeworthia</tp:taxon-name-part><tp:taxon-name-part taxon-name-part-type="species" reg="chrysantha">chrysantha</tp:taxon-name-part></tp:taxon-name></italic>, 13 February 2023, Xue-Mei Chen, SY12 (<abbrev xmlns:xlink="http://www.w3.org/1999/xlink" content-type="institution" xlink:title="Guizhou Academy of Agriculture Sciences" id="ABBRID0EHSBI" xlink:type="simple">GZAAS</abbrev> 23-0807), living culture <abbrev xmlns:xlink="http://www.w3.org/1999/xlink" content-type="institution" xlink:title="Guizhou Culture Collection" id="ABBRID0EMSBI" xlink:type="simple">GZCC</abbrev> 23-0731.</p></tp:treatment-sec><tp:treatment-sec sec-type="distribution" id="SECID0ERSBI"><title>Known distribution (based on molecular data).</title><p>China (<xref ref-type="bibr" rid="B84">Su et al. 2016</xref>; this study).</p></tp:treatment-sec><tp:treatment-sec sec-type="Known hosts (based on molecular data)" id="SECID0E2SBI"><title>Known hosts (based on molecular data).</title><p><italic><tp:taxon-name><tp:taxon-name-part taxon-name-part-type="genus" reg="Edgeworthia">Edgeworthia</tp:taxon-name-part><tp:taxon-name-part taxon-name-part-type="species" reg="chrysantha">chrysantha</tp:taxon-name-part></tp:taxon-name></italic> (This study), Unidentified decaying wood (<xref ref-type="bibr" rid="B84">Su et al. 2016</xref>).</p></tp:treatment-sec><tp:treatment-sec sec-type="notes" id="SECID0EQTBI"><title>Note.</title><p>Morphologically, our collection matches the characteristics of <italic><tp:taxon-name><tp:taxon-name-part taxon-name-part-type="genus" reg="Kirschsteiniothelia">Kirschsteiniothelia</tp:taxon-name-part><tp:taxon-name-part taxon-name-part-type="species" reg="atra">atra</tp:taxon-name-part></tp:taxon-name></italic>, including macronematous, mononematous conidiophores with numerous short branches; tretic, doliiform, or lageniform conidiogenous cells that develop new cells from the apical or subapical part of the subtending cells; and cylindrical, occasionally clavate conidia that are 3–4-septate, constricted and darker at the septa, which are rounded at the apex (<xref ref-type="bibr" rid="B84">Su et al. 2016</xref>). In the phylogenetic analyses, our collection (<abbrev xmlns:xlink="http://www.w3.org/1999/xlink" content-type="institution" xlink:title="Guizhou Culture Collection" id="ABBRID0EFUBI" xlink:type="simple">GZCC</abbrev> 23-0731) clusters with <italic><tp:taxon-name><tp:taxon-name-part taxon-name-part-type="genus" reg="Kirschsteiniothelia">Kirschsteiniothelia</tp:taxon-name-part><tp:taxon-name-part taxon-name-part-type="species" reg="atra">atra</tp:taxon-name-part></tp:taxon-name></italic> (<abbrev xmlns:xlink="http://www.w3.org/1999/xlink" content-type="institution" xlink:title="Westerdijk Fungal Biodiversity Institute, Utrecht, Netherlands" id="ABBRID0EVUBI" xlink:type="simple">CBS</abbrev> 109.53, DEN, <named-content xmlns:xlink="http://www.w3.org/1999/xlink" content-type="dwc:institutional_code" xlink:title="Mae Fah Luang University Culture Collection, Chiang Rai, Thailand" xlink:href="http://grbio.org/institution/mae-fah-luang-university-culture-collection" xlink:type="simple">MFLUCC</named-content> 15-0424, <named-content xmlns:xlink="http://www.w3.org/1999/xlink" content-type="dwc:institutional_code" xlink:title="Mae Fah Luang University Culture Collection, Chiang Rai, Thailand" xlink:href="http://grbio.org/institution/mae-fah-luang-university-culture-collection" xlink:type="simple">MFLUCC</named-content> 16-1104 and S–783) (Fig. <xref ref-type="fig" rid="F1">1</xref>). Excluding gaps, no difference was observed in the comparison of nucleotides across the ITS (491 bp), LSU (788 bp) and SSU (844 bp) regions between our collection and <italic><tp:taxon-name><tp:taxon-name-part taxon-name-part-type="genus" reg="Kirschsteiniothelia">Kirschsteiniothelia</tp:taxon-name-part><tp:taxon-name-part taxon-name-part-type="species" reg="atra">atra</tp:taxon-name-part></tp:taxon-name></italic> (<named-content xmlns:xlink="http://www.w3.org/1999/xlink" content-type="dwc:institutional_code" xlink:title="Mae Fah Luang University Culture Collection, Chiang Rai, Thailand" xlink:href="http://grbio.org/institution/mae-fah-luang-university-culture-collection" xlink:type="simple">MFLUCC</named-content> 16-1104). Based on these findings, we identify our isolate as <italic><tp:taxon-name><tp:taxon-name-part taxon-name-part-type="genus" reg="Kirschsteiniothelia">Kirschsteiniothelia</tp:taxon-name-part><tp:taxon-name-part taxon-name-part-type="species" reg="atra">atra</tp:taxon-name-part></tp:taxon-name></italic>, following the guidelines established by <xref ref-type="bibr" rid="B41">Jeewon and Hyde (2016)</xref> and <xref ref-type="bibr" rid="B49">Maharachchikumbura et al. (2021)</xref>. This is the first time <italic><tp:taxon-name><tp:taxon-name-part taxon-name-part-type="genus" reg="Kirschsteiniothelia">Kirschsteiniothelia</tp:taxon-name-part><tp:taxon-name-part taxon-name-part-type="species" reg="atra">atra</tp:taxon-name-part></tp:taxon-name></italic> has been reported from <italic><tp:taxon-name><tp:taxon-name-part taxon-name-part-type="genus" reg="Edgeworthia">Edgeworthia</tp:taxon-name-part><tp:taxon-name-part taxon-name-part-type="species" reg="chrysantha">chrysantha</tp:taxon-name-part></tp:taxon-name></italic>.</p></tp:treatment-sec><tp:treatment-sec><!--Section generated to contain objects referenced in tp:taxon-treatment.--><fig id="F1" position="float" orientation="portrait"><object-id xmlns:xlink="http://www.w3.org/1999/xlink" content-type="doi" xlink:type="simple">10.3897/mycokeys.110.133450.figure1</object-id><object-id xmlns:xlink="http://www.w3.org/1999/xlink" content-type="arpha" xlink:type="simple">5421DBBE-0420-56AB-80D5-20E88EE8B16B</object-id><label>Figure 1.</label><caption><p>Phylogram of <italic><tp:taxon-name><tp:taxon-name-part taxon-name-part-type="genus" reg="Kirschsteiniothelia">Kirschsteiniothelia</tp:taxon-name-part></tp:taxon-name></italic> taxa, based on the RAxML analysis of the combined ITS, LSU and SSU rDNA sequence dataset. Bootstrap support values for Maximum Likelihood (<abbrev xmlns:xlink="http://www.w3.org/1999/xlink" xlink:title="Maximum Likelihood" id="ABBRID0EBKBI" xlink:type="simple">ML</abbrev>) equal to or greater than 75% and Bayesian posterior probabilities (<abbrev xmlns:xlink="http://www.w3.org/1999/xlink" xlink:title="posterior probabilities" id="ABBRID0EFKBI" xlink:type="simple">PP</abbrev>) equal to or greater than 0.95 are shown above the nodes. The tree is rooted with <italic><tp:taxon-name><tp:taxon-name-part taxon-name-part-type="genus" reg="Strigula">Strigula</tp:taxon-name-part><tp:taxon-name-part taxon-name-part-type="species" reg="guangxiensis">guangxiensis</tp:taxon-name-part></tp:taxon-name></italic> (HMAS-<ext-link xmlns:xlink="http://www.w3.org/1999/xlink" ext-link-type="gen" xlink:href="L0138040" xlink:type="simple">L0138040</ext-link>) and <italic><tp:taxon-name><tp:taxon-name-part taxon-name-part-type="genus" reg="Strigula">S.</tp:taxon-name-part><tp:taxon-name-part taxon-name-part-type="species" reg="nemathora">nemathora</tp:taxon-name-part></tp:taxon-name></italic> (MPN 72). Newly-generated strains are denoted in red and type strains are indicated with a superscript “T”.</p></caption><graphic xmlns:xlink="http://www.w3.org/1999/xlink" xlink:href="mycokeys-110-035-g001.jpg" position="float" orientation="portrait" xlink:type="simple" id="oo_1162700.jpg"><uri content-type="original_file" xlink:type="simple">https://binary.pensoft.net/fig/1162700</uri></graphic></fig></tp:treatment-sec><ref-list><ref id="B29"><mixed-citation xmlns:xlink="http://www.w3.org/1999/xlink" xlink:type="simple"><person-group><name name-style="western"><surname>Hawksworth</surname><given-names>DL</given-names></name></person-group> (<year>1985</year>) <article-title><italic><tp:taxon-name><tp:taxon-name-part taxon-name-part-type="genus">Kirschsteiniothelia</tp:taxon-name-part></tp:taxon-name></italic>, a new genus for the <italic><tp:taxon-name><tp:taxon-name-part taxon-name-part-type="genus">Microthelia</tp:taxon-name-part><tp:taxon-name-part taxon-name-part-type="species">incrustans</tp:taxon-name-part></tp:taxon-name></italic>-group (<tp:taxon-name><tp:taxon-name-part taxon-name-part-type="order">Dothideales</tp:taxon-name-part></tp:taxon-name>).</article-title><source>Botanical Journal of the Linnean Society</source><volume>91</volume>(<issue>1–2</issue>): <fpage>181</fpage>–<lpage>202</lpage>. <ext-link xlink:href="10.1111/j.1095-8339.1985.tb01144.x" ext-link-type="doi" xlink:type="simple">https://doi.org/10.1111/j.1095-8339.1985.tb01144.x</ext-link></mixed-citation></ref><ref id="B84"><mixed-citation xmlns:xlink="http://www.w3.org/1999/xlink" xlink:type="simple"><person-group><name name-style="western"><surname>Su</surname><given-names>HY</given-names></name><name name-style="western"><surname>Hyde</surname><given-names>KD</given-names></name><name name-style="western"><surname>Maharachchikumbura</surname><given-names>SSN</given-names></name><name name-style="western"><surname>Ariyawansa</surname><given-names>HA</given-names></name><name name-style="western"><surname>Luo</surname><given-names>ZL</given-names></name><name name-style="western"><surname>Promputtha</surname><given-names>I</given-names></name><name name-style="western"><surname>Tian</surname><given-names>Q</given-names></name><name name-style="western"><surname>Lin</surname><given-names>CG</given-names></name><name name-style="western"><surname>Shang</surname><given-names>QJ</given-names></name><name name-style="western"><surname>Zhao</surname><given-names>YC</given-names></name><name name-style="western"><surname>Chai</surname><given-names>HM</given-names></name><name name-style="western"><surname>Liu</surname><given-names>XY</given-names></name><name name-style="western"><surname>Bahkali</surname><given-names>AH</given-names></name><name name-style="western"><surname>Bhat</surname><given-names>JD</given-names></name><name name-style="western"><surname>McKenzie</surname><given-names>EHC</given-names></name><name name-style="western"><surname>Zhou</surname><given-names>DQ</given-names></name></person-group> (<year>2016</year>) <article-title>The families <tp:taxon-name><tp:taxon-name-part taxon-name-part-type="family">Distoseptisporaceae</tp:taxon-name-part></tp:taxon-name> fam. nov., <tp:taxon-name><tp:taxon-name-part taxon-name-part-type="family">Kirschsteiniotheliaceae</tp:taxon-name-part></tp:taxon-name>, <tp:taxon-name><tp:taxon-name-part taxon-name-part-type="family">Sporormiaceae</tp:taxon-name-part></tp:taxon-name> and <tp:taxon-name><tp:taxon-name-part taxon-name-part-type="family">Torulaceae</tp:taxon-name-part></tp:taxon-name>, with new species from freshwater in Yunnan Province, China.</article-title><source>Fungal Diversity</source><volume>80</volume>(<issue>1</issue>): <fpage>375</fpage>–<lpage>409</lpage>. <ext-link xlink:href="10.1007/s13225-016-0362-0" ext-link-type="doi" xlink:type="simple">https://doi.org/10.1007/s13225-016-0362-0</ext-link></mixed-citation></ref><ref id="B41"><mixed-citation xmlns:xlink="http://www.w3.org/1999/xlink" xlink:type="simple"><person-group><name name-style="western"><surname>Jeewon</surname><given-names>R</given-names></name><name name-style="western"><surname>Hyde</surname><given-names>KD</given-names></name></person-group> (<year>2016</year>) <article-title>Establishing species boundaries and new taxa among fungi: Recommendations to resolve taxonomic ambiguities.</article-title><source>Mycosphere: Journal of Fungal Biology</source><volume>7</volume>(<issue>11</issue>): <fpage>1669</fpage>–<lpage>1677</lpage>. <ext-link xlink:href="10.5943/mycosphere/7/11/4" ext-link-type="doi" xlink:type="simple">https://doi.org/10.5943/mycosphere/7/11/4</ext-link></mixed-citation></ref><ref id="B49"><mixed-citation xmlns:xlink="http://www.w3.org/1999/xlink" xlink:type="simple"><person-group><name name-style="western"><surname>Maharachchikumbura</surname><given-names>SSN</given-names></name><name name-style="western"><surname>Chen</surname><given-names>Y</given-names></name><name name-style="western"><surname>Ariyawansa</surname><given-names>HA</given-names></name><name name-style="western"><surname>Hyde</surname><given-names>KD</given-names></name><name name-style="western"><surname>Haelewaters</surname><given-names>D</given-names></name><name name-style="western"><surname>Perera</surname><given-names>RH</given-names></name><name name-style="western"><surname>Samarakoon</surname><given-names>MC</given-names></name><name name-style="western"><surname>Wanasinghe</surname><given-names>DN</given-names></name><name name-style="western"><surname>Bustamante</surname><given-names>DE</given-names></name><name name-style="western"><surname>Liu</surname><given-names>J</given-names></name><name name-style="western"><surname>Lawrence</surname><given-names>DP</given-names></name><name name-style="western"><surname>Cheewangkoon</surname><given-names>R</given-names></name><name name-style="western"><surname>Stadler</surname><given-names>M</given-names></name></person-group> (<year>2021</year>) <article-title>Integrative approaches for species delimitation in <tp:taxon-name><tp:taxon-name-part taxon-name-part-type="phylum">Ascomycota</tp:taxon-name-part></tp:taxon-name>.</article-title><source>Fungal Diversity</source><volume>109</volume>(<issue>1</issue>): <fpage>155</fpage>–<lpage>179</lpage>. <ext-link xlink:href="10.1007/s13225-021-00486-6" ext-link-type="doi" xlink:type="simple">https://doi.org/10.1007/s13225-021-00486-6</ext-link></mixed-citation></ref></ref-list></tp:taxon-treatment>
