# Supplementary material for: ﻿Additions to the genus Kirschsteiniothelia (Dothideomycetes); Three novel species and a new host record, based on morphology and phylogeny
Source: MycoKeys. 2024 Oct 28;110:35–66. doi: 10.3897/mycokeys.110.133450 (PMC11535726; doi:10.3897/mycokeys.110.133450)
Supplement: XML Treatment for Kirschsteiniothelia bulbosapicalis [file mycokeys.110.133450-treatment2.xml]

<!DOCTYPE tp:taxon-treatment
  PUBLIC "-//TaxonX//DTD Taxonomic Treatment Publishing DTD v0 20100105//EN" "tax-treatment-NSO.dtd">
<tp:taxon-treatment xmlns:tp="http://www.plazi.org/taxpub"><tp:treatment-meta><kwd-group><label>Taxon classification</label><kwd>
                <named-content content-type="kingdom">Fungi</named-content>
              </kwd><kwd>
                <named-content content-type="order">Pleosporales</named-content>
              </kwd><kwd>
                <named-content content-type="family">Kirschsteiniotheliaceae</named-content>
              </kwd></kwd-group><mixed-citation publication-type="journal"><person-group><name><surname>Tang</surname><given-names>Xia</given-names></name><name><surname>Jeewon</surname><given-names>Rajesh</given-names></name><name><surname>Jayawardena</surname><given-names>Ruvishika S.</given-names></name><name><surname>Gomdola</surname><given-names>Deecksha</given-names></name><name><surname>Lu</surname><given-names>Yong-Zhong</given-names></name><name><surname>Xu</surname><given-names>Rong-Ju</given-names></name><name><surname>Alrefaei</surname><given-names>Abdulwahed Fahad</given-names></name><name><surname>Alotibi</surname><given-names>Fatimah</given-names></name><name><surname>Hyde</surname><given-names>Kevin D.</given-names></name><name><surname>Kang</surname><given-names>Ji-Chuan</given-names></name></person-group><article-title>﻿Additions to the genus <italic><tp:taxon-name><tp:taxon-name-part taxon-name-part-type="genus" reg="Kirschsteiniothelia">Kirschsteiniothelia</tp:taxon-name-part></tp:taxon-name></italic> (<tp:taxon-name><tp:taxon-name-part taxon-name-part-type="class">Dothideomycetes</tp:taxon-name-part></tp:taxon-name>); Three novel species and a new host record, based on morphology and phylogeny</article-title><source>MycoKeys</source><day>28</day><month>10</month><year>2024</year><volume>110</volume><fpage>35</fpage><lpage>66</lpage><pub-id pub-id-type="doi">10.3897/mycokeys.110.133450</pub-id></mixed-citation></tp:treatment-meta><tp:nomenclature><label>﻿</label><tp:taxon-name>
              <object-id xmlns:xlink="http://www.w3.org/1999/xlink" content-type="arpha" xlink:type="simple">7F6A1323-2181-545A-9A9D-5A8F92D695F1</object-id>
              <tp:taxon-name-part taxon-name-part-type="genus" reg="Kirschsteiniothelia">Kirschsteiniothelia</tp:taxon-name-part>
              <tp:taxon-name-part taxon-name-part-type="species" reg="bulbosapicalis">bulbosapicalis</tp:taxon-name-part>
              <object-id xmlns:xlink="http://www.w3.org/1999/xlink" xlink:type="simple">Fungal Names number: FN 572044</object-id>
              <object-id xmlns:xlink="http://www.w3.org/1999/xlink" xlink:type="simple">Facesoffungi number: FoF16485</object-id>
            </tp:taxon-name><tp:taxon-authority>X. Tang, K.D. Hyde, Jayaward. &amp; J.C. Kang, sp. nov.</tp:taxon-authority><xref ref-type="fig" rid="F3">Fig. 3</xref></tp:nomenclature><tp:treatment-sec sec-type="etymology" id="SECID0EZYBI"><title>Etymology.</title><p>The specific epithet ‘<italic>bulbosapicalis</italic>’ refers to the bulbous area of the conidia at the apex.</p></tp:treatment-sec><tp:treatment-sec sec-type="Holotype" id="SECID0EJZBI"><title>Holotype.</title><p><abbrev xmlns:xlink="http://www.w3.org/1999/xlink" content-type="institution" xlink:title="Guizhou Academy of Agriculture Sciences" id="ABBRID0EPZBI" xlink:type="simple">GZAAS</abbrev> 23-0808.</p></tp:treatment-sec><tp:treatment-sec sec-type="description" id="SECID0EUZBI"><title>Description.</title><p><bold><italic>Saprobic</italic></bold> on unidentified decaying wood. <bold><italic>Sexual morph</italic></bold>: Undetermined. <bold><italic>Asexual morph</italic>: <italic>Colonies</italic></bold> on the natural substrate superficial, effuse, gregarious, hairy, black, glistening. <bold><italic>Mycelium</italic></bold> semi-immersed, on the substrate, pale brown to dark brown. <bold><italic>Conidiophores</italic></bold> (–47)58–128(–199) μm × 7.5–12.5(–16.5) μm (x̄ = 86.7 × 10.6 μm, n = 15), macronematous, mononematous, solitary, straight or slightly flexuous, cylindrical, unbranched, septate, smooth, brown to dark brown, truncate at the apex and wider at the base. <bold><italic>Conidiogenous cells</italic></bold> 6–17 μm × 7–10.5 μm (x̄ = 10.6 × 8.6 μm, n = 15), monoblastic, holoblastic, terminal, determinate, proliferating, cylindrical, brown to dark brown. <bold><italic>Conidia</italic></bold> 118–236.5 μm × 15–27 μm (x̄ = 174.8 × 21 μm, n = 30), solitary, acrogenous, cylindrical, ovoid to obclavate, rostrate, smooth, straight or slightly curved, 8–13-septate, slightly constricted at the septa, olivaceous to reddish-brown to dark brown, bulbous at the apex and/or third or fourth cell, truncate at the base, with a spherical hyaline mucilaginous sheath.</p><fig id="F3" position="float" orientation="portrait"><object-id xmlns:xlink="http://www.w3.org/1999/xlink" content-type="doi" xlink:type="simple">10.3897/mycokeys.110.133450.figure3</object-id><object-id xmlns:xlink="http://www.w3.org/1999/xlink" content-type="arpha" xlink:type="simple">3ABCEFE9-5BAC-57BD-8D88-EC4D43862865</object-id><label>Figure 3.</label><caption><p><italic><tp:taxon-name><tp:taxon-name-part taxon-name-part-type="genus" reg="Kirschsteiniothelia">Kirschsteiniothelia</tp:taxon-name-part><tp:taxon-name-part taxon-name-part-type="species" reg="bulbosapicalis">bulbosapicalis</tp:taxon-name-part></tp:taxon-name></italic> (<abbrev xmlns:xlink="http://www.w3.org/1999/xlink" content-type="institution" xlink:title="Guizhou Culture Collection" id="ABBRID0EG2BI" xlink:type="simple">GZCC</abbrev> 23-0732, holotype) <bold>a, b</bold> colonies natural substrate <bold>c–f</bold> conidiophores, conidiogenous cells bearing conidia (red arrows indicate mucilaginous sheaths) <bold>g, h</bold> conidiophores <bold>i–o</bold> conidia (red arrows indicate mucilaginous sheaths) <bold>p</bold> a germinated conidium <bold>q</bold> upper surface view of culture <bold>r</bold> lower surface view of culture. Scale bars: 100 μm (<bold>c–f</bold>); 20 μm (<bold>g, h</bold>); 50 μm (<bold>i–p</bold>).</p></caption><graphic xmlns:xlink="http://www.w3.org/1999/xlink" xlink:href="mycokeys-110-035-g003.jpg" position="float" orientation="portrait" xlink:type="simple" id="oo_1162702.jpg"><uri content-type="original_file" xlink:type="simple">https://binary.pensoft.net/fig/1162702</uri></graphic></fig></tp:treatment-sec><tp:treatment-sec sec-type="description" id="SECID0EE3BI"><title>Culture characteristics.</title><p>Conidia germinating on <abbrev xmlns:xlink="http://www.w3.org/1999/xlink" xlink:title="Potato Dextrose Agar" id="ABBRID0EK3BI" xlink:type="simple">PDA</abbrev> within 24 hours, producing germ tubes from the apex. Colonies displayed a circular morphology with an umbonate elevation, dense growth and a filiform margin. The surface appeared greyish-green, occasionally exhibiting paler mycelium in the bulge region. The reverse colonies exhibited a circular shape with a filiform margin, displaying a dark brown colour, becoming olivaceous towards the periphery.</p></tp:treatment-sec><tp:treatment-sec sec-type="material" id="SECID0EO3BI"><title>Material examined.</title><p>China • Hainan Province, Jianfengling National Forest Park, saprobic on unidentified decaying wood, 23 August 2021, Zili Li, JBT04 (<abbrev xmlns:xlink="http://www.w3.org/1999/xlink" content-type="institution" xlink:title="Guizhou Academy of Agriculture Sciences" id="ABBRID0EU3BI" xlink:type="simple">GZAAS</abbrev> 23-0808, holotype), ex-type living culture <abbrev xmlns:xlink="http://www.w3.org/1999/xlink" content-type="institution" xlink:title="Guizhou Culture Collection" id="ABBRID0EZ3BI" xlink:type="simple">GZCC</abbrev> 23-0732.</p></tp:treatment-sec><tp:treatment-sec sec-type="notes" id="SECID0E53BI"><title>Note.</title><p><italic><tp:taxon-name><tp:taxon-name-part taxon-name-part-type="genus" reg="Kirschsteiniothelia">Kirschsteiniothelia</tp:taxon-name-part><tp:taxon-name-part taxon-name-part-type="species" reg="bulbosapicalis">bulbosapicalis</tp:taxon-name-part></tp:taxon-name></italic> exhibits sporidesmium-like characteristics and shares similar morphologies with other <italic><tp:taxon-name><tp:taxon-name-part taxon-name-part-type="genus" reg="Kirschsteiniothelia">Kirschsteiniothelia</tp:taxon-name-part></tp:taxon-name></italic> species. However, <italic><tp:taxon-name><tp:taxon-name-part taxon-name-part-type="genus" reg="Kirschsteiniothelia">K.</tp:taxon-name-part><tp:taxon-name-part taxon-name-part-type="species" reg="bulbosapicalis">bulbosapicalis</tp:taxon-name-part></tp:taxon-name></italic> can be distinguished from other <italic><tp:taxon-name><tp:taxon-name-part taxon-name-part-type="genus" reg="Kirschsteiniothelia">Kirschsteiniothelia</tp:taxon-name-part></tp:taxon-name></italic> species in having different sizes of conidiophores, conidiogenous cells and the unique feature of its conidia, which comprises one or two bulbous structures at or near the apex, with a spherical hyaline mucilaginous sheath. Phylogenetically, <italic><tp:taxon-name><tp:taxon-name-part taxon-name-part-type="genus" reg="Kirschsteiniothelia">K.</tp:taxon-name-part><tp:taxon-name-part taxon-name-part-type="species" reg="bulbosapicalis">bulbosapicalis</tp:taxon-name-part></tp:taxon-name></italic> is sister to <italic><tp:taxon-name><tp:taxon-name-part taxon-name-part-type="genus" reg="Kirschsteiniothelia">K.</tp:taxon-name-part><tp:taxon-name-part taxon-name-part-type="species" reg="dujuanhuensis">dujuanhuensis</tp:taxon-name-part></tp:taxon-name></italic> (<abbrev xmlns:xlink="http://www.w3.org/1999/xlink" content-type="institution" xlink:title="Kunming Institute of Botany Culture Collection" id="ABBRID0E55BI" xlink:type="simple">KUNCC</abbrev> 22-12671) with 85% <abbrev xmlns:xlink="http://www.w3.org/1999/xlink" xlink:title="Maximum Likelihood" id="ABBRID0ED6BI" xlink:type="simple">ML</abbrev> and 0.99 <abbrev xmlns:xlink="http://www.w3.org/1999/xlink" xlink:title="posterior probabilities" id="ABBRID0EH6BI" xlink:type="simple">PP</abbrev> support (Fig. <xref ref-type="fig" rid="F1">1</xref>). Similar to our new species, <italic><tp:taxon-name><tp:taxon-name-part taxon-name-part-type="genus" reg="Kirschsteiniothelia">K.</tp:taxon-name-part><tp:taxon-name-part taxon-name-part-type="species" reg="dujuanhuensis">dujuanhuensis</tp:taxon-name-part></tp:taxon-name></italic> also comprises a spherical hyaline mucilaginous sheath. <italic><tp:taxon-name><tp:taxon-name-part taxon-name-part-type="genus" reg="Kirschsteiniothelia">Kirschsteiniothelia</tp:taxon-name-part><tp:taxon-name-part taxon-name-part-type="species" reg="bulbosapicalis">bulbosapicalis</tp:taxon-name-part></tp:taxon-name></italic> is characterised by larger conidiophores [(–47)58.5–128(–199) μm × 7.5–12.5(–16.5) μm, L/W ratio = 8.2] compared to <italic><tp:taxon-name><tp:taxon-name-part taxon-name-part-type="genus" reg="Kirschsteiniothelia">K.</tp:taxon-name-part><tp:taxon-name-part taxon-name-part-type="species" reg="dujuanhuensis">dujuanhuensis</tp:taxon-name-part></tp:taxon-name></italic> [29–74(–119) × 9–11 μm, L/W ratio = 5.1] and larger conidia (118–236.5 μm × 15–27 μm, L/W ratio = 8.3) compared to <italic><tp:taxon-name><tp:taxon-name-part taxon-name-part-type="genus" reg="Kirschsteiniothelia">K.</tp:taxon-name-part><tp:taxon-name-part taxon-name-part-type="species" reg="dujuanhuensis">dujuanhuensis</tp:taxon-name-part></tp:taxon-name></italic> [(114–)122–155(–170) × 10–13(–16) μm, L/W ratio = 11.5]. In addition, <italic><tp:taxon-name><tp:taxon-name-part taxon-name-part-type="genus" reg="Kirschsteiniothelia">K.</tp:taxon-name-part><tp:taxon-name-part taxon-name-part-type="species" reg="bulbosapicalis">bulbosapicalis</tp:taxon-name-part></tp:taxon-name></italic> exhibits cylindrical to ovoid or obclavate conidia with 8–13 septa and often consist of bulbous structures at the apex and/or the third or fourth cell, as well as a spherical hyaline mucilaginous sheath. In contrast, <italic><tp:taxon-name><tp:taxon-name-part taxon-name-part-type="genus" reg="Kirschsteiniothelia">K.</tp:taxon-name-part><tp:taxon-name-part taxon-name-part-type="species" reg="dujuanhuensis">dujuanhuensis</tp:taxon-name-part></tp:taxon-name></italic> typically contains obclavate to subcylindrical conidia that are 6–15 septate.</p><p>In addition, the comparison of the nucleotides between the sequences of <italic><tp:taxon-name><tp:taxon-name-part taxon-name-part-type="genus" reg="Kirschsteiniothelia">K.</tp:taxon-name-part><tp:taxon-name-part taxon-name-part-type="species" reg="bulbosapicalis">bulbosapicalis</tp:taxon-name-part></tp:taxon-name></italic> and <italic><tp:taxon-name><tp:taxon-name-part taxon-name-part-type="genus" reg="Kirschsteiniothelia">K.</tp:taxon-name-part><tp:taxon-name-part taxon-name-part-type="species" reg="dujuanhuensis">dujuanhuensis</tp:taxon-name-part></tp:taxon-name></italic> showed differences of 9% (47/512 bp) across ITS, 1% (8/812 bp) across LSU and 0.1% (2/1003 bp) across SSU, excluding gaps. Based on these findings, we introduce <italic><tp:taxon-name><tp:taxon-name-part taxon-name-part-type="genus" reg="Kirschsteiniothelia">K.</tp:taxon-name-part><tp:taxon-name-part taxon-name-part-type="species" reg="bulbosapicalis">bulbosapicalis</tp:taxon-name-part></tp:taxon-name></italic> as a novel species, in accordance with the guidelines established by <xref ref-type="bibr" rid="B41">Jeewon and Hyde (2016)</xref> and <xref ref-type="bibr" rid="B49">Maharachchikumbura et al. (2021)</xref>.</p></tp:treatment-sec><tp:treatment-sec><!--Section generated to contain objects referenced in tp:taxon-treatment.--><fig id="F1" position="float" orientation="portrait"><object-id xmlns:xlink="http://www.w3.org/1999/xlink" content-type="doi" xlink:type="simple">10.3897/mycokeys.110.133450.figure1</object-id><object-id xmlns:xlink="http://www.w3.org/1999/xlink" content-type="arpha" xlink:type="simple">5421DBBE-0420-56AB-80D5-20E88EE8B16B</object-id><label>Figure 1.</label><caption><p>Phylogram of <italic><tp:taxon-name><tp:taxon-name-part taxon-name-part-type="genus" reg="Kirschsteiniothelia">Kirschsteiniothelia</tp:taxon-name-part></tp:taxon-name></italic> taxa, based on the RAxML analysis of the combined ITS, LSU and SSU rDNA sequence dataset. Bootstrap support values for Maximum Likelihood (<abbrev xmlns:xlink="http://www.w3.org/1999/xlink" xlink:title="Maximum Likelihood" id="ABBRID0EBKBI" xlink:type="simple">ML</abbrev>) equal to or greater than 75% and Bayesian posterior probabilities (<abbrev xmlns:xlink="http://www.w3.org/1999/xlink" xlink:title="posterior probabilities" id="ABBRID0EFKBI" xlink:type="simple">PP</abbrev>) equal to or greater than 0.95 are shown above the nodes. The tree is rooted with <italic><tp:taxon-name><tp:taxon-name-part taxon-name-part-type="genus" reg="Strigula">Strigula</tp:taxon-name-part><tp:taxon-name-part taxon-name-part-type="species" reg="guangxiensis">guangxiensis</tp:taxon-name-part></tp:taxon-name></italic> (HMAS-<ext-link xmlns:xlink="http://www.w3.org/1999/xlink" ext-link-type="gen" xlink:href="L0138040" xlink:type="simple">L0138040</ext-link>) and <italic><tp:taxon-name><tp:taxon-name-part taxon-name-part-type="genus" reg="Strigula">S.</tp:taxon-name-part><tp:taxon-name-part taxon-name-part-type="species" reg="nemathora">nemathora</tp:taxon-name-part></tp:taxon-name></italic> (MPN 72). Newly-generated strains are denoted in red and type strains are indicated with a superscript “T”.</p></caption><graphic xmlns:xlink="http://www.w3.org/1999/xlink" xlink:href="mycokeys-110-035-g001.jpg" position="float" orientation="portrait" xlink:type="simple" id="oo_1162700.jpg"><uri content-type="original_file" xlink:type="simple">https://binary.pensoft.net/fig/1162700</uri></graphic></fig></tp:treatment-sec><ref-list><ref id="B41"><mixed-citation xmlns:xlink="http://www.w3.org/1999/xlink" xlink:type="simple"><person-group><name name-style="western"><surname>Jeewon</surname><given-names>R</given-names></name><name name-style="western"><surname>Hyde</surname><given-names>KD</given-names></name></person-group> (<year>2016</year>) <article-title>Establishing species boundaries and new taxa among fungi: Recommendations to resolve taxonomic ambiguities.</article-title><source>Mycosphere: Journal of Fungal Biology</source><volume>7</volume>(<issue>11</issue>): <fpage>1669</fpage>–<lpage>1677</lpage>. <ext-link xlink:href="10.5943/mycosphere/7/11/4" ext-link-type="doi" xlink:type="simple">https://doi.org/10.5943/mycosphere/7/11/4</ext-link></mixed-citation></ref><ref id="B49"><mixed-citation xmlns:xlink="http://www.w3.org/1999/xlink" xlink:type="simple"><person-group><name name-style="western"><surname>Maharachchikumbura</surname><given-names>SSN</given-names></name><name name-style="western"><surname>Chen</surname><given-names>Y</given-names></name><name name-style="western"><surname>Ariyawansa</surname><given-names>HA</given-names></name><name name-style="western"><surname>Hyde</surname><given-names>KD</given-names></name><name name-style="western"><surname>Haelewaters</surname><given-names>D</given-names></name><name name-style="western"><surname>Perera</surname><given-names>RH</given-names></name><name name-style="western"><surname>Samarakoon</surname><given-names>MC</given-names></name><name name-style="western"><surname>Wanasinghe</surname><given-names>DN</given-names></name><name name-style="western"><surname>Bustamante</surname><given-names>DE</given-names></name><name name-style="western"><surname>Liu</surname><given-names>J</given-names></name><name name-style="western"><surname>Lawrence</surname><given-names>DP</given-names></name><name name-style="western"><surname>Cheewangkoon</surname><given-names>R</given-names></name><name name-style="western"><surname>Stadler</surname><given-names>M</given-names></name></person-group> (<year>2021</year>) <article-title>Integrative approaches for species delimitation in <tp:taxon-name><tp:taxon-name-part taxon-name-part-type="phylum">Ascomycota</tp:taxon-name-part></tp:taxon-name>.</article-title><source>Fungal Diversity</source><volume>109</volume>(<issue>1</issue>): <fpage>155</fpage>–<lpage>179</lpage>. <ext-link xlink:href="10.1007/s13225-021-00486-6" ext-link-type="doi" xlink:type="simple">https://doi.org/10.1007/s13225-021-00486-6</ext-link></mixed-citation></ref></ref-list></tp:taxon-treatment>
