# Supplementary material for: ﻿Additions to the genus Kirschsteiniothelia (Dothideomycetes); Three novel species and a new host record, based on morphology and phylogeny
Source: MycoKeys. 2024 Oct 28;110:35–66. doi: 10.3897/mycokeys.110.133450 (PMC11535726; doi:10.3897/mycokeys.110.133450)
Supplement: XML Treatment for Kirschsteiniothelia dendryphioides [file mycokeys.110.133450-treatment3.xml]

<!DOCTYPE tp:taxon-treatment
  PUBLIC "-//TaxonX//DTD Taxonomic Treatment Publishing DTD v0 20100105//EN" "tax-treatment-NSO.dtd">
<tp:taxon-treatment xmlns:tp="http://www.plazi.org/taxpub"><tp:treatment-meta><kwd-group><label>Taxon classification</label><kwd>
                <named-content content-type="kingdom">Fungi</named-content>
              </kwd><kwd>
                <named-content content-type="order">Pleosporales</named-content>
              </kwd><kwd>
                <named-content content-type="family">Kirschsteiniotheliaceae</named-content>
              </kwd></kwd-group><mixed-citation publication-type="journal"><person-group><name><surname>Tang</surname><given-names>Xia</given-names></name><name><surname>Jeewon</surname><given-names>Rajesh</given-names></name><name><surname>Jayawardena</surname><given-names>Ruvishika S.</given-names></name><name><surname>Gomdola</surname><given-names>Deecksha</given-names></name><name><surname>Lu</surname><given-names>Yong-Zhong</given-names></name><name><surname>Xu</surname><given-names>Rong-Ju</given-names></name><name><surname>Alrefaei</surname><given-names>Abdulwahed Fahad</given-names></name><name><surname>Alotibi</surname><given-names>Fatimah</given-names></name><name><surname>Hyde</surname><given-names>Kevin D.</given-names></name><name><surname>Kang</surname><given-names>Ji-Chuan</given-names></name></person-group><article-title>﻿Additions to the genus <italic><tp:taxon-name><tp:taxon-name-part taxon-name-part-type="genus" reg="Kirschsteiniothelia">Kirschsteiniothelia</tp:taxon-name-part></tp:taxon-name></italic> (<tp:taxon-name><tp:taxon-name-part taxon-name-part-type="class">Dothideomycetes</tp:taxon-name-part></tp:taxon-name>); Three novel species and a new host record, based on morphology and phylogeny</article-title><source>MycoKeys</source><day>28</day><month>10</month><year>2024</year><volume>110</volume><fpage>35</fpage><lpage>66</lpage><pub-id pub-id-type="doi">10.3897/mycokeys.110.133450</pub-id></mixed-citation></tp:treatment-meta><tp:nomenclature><label>﻿</label><tp:taxon-name>
              <object-id xmlns:xlink="http://www.w3.org/1999/xlink" content-type="arpha" xlink:type="simple">A19BE87A-BA0F-5DD7-BF33-60B1C765E8A2</object-id>
              <tp:taxon-name-part taxon-name-part-type="genus" reg="Kirschsteiniothelia">Kirschsteiniothelia</tp:taxon-name-part>
              <tp:taxon-name-part taxon-name-part-type="species" reg="dendryphioides">dendryphioides</tp:taxon-name-part>
              <object-id xmlns:xlink="http://www.w3.org/1999/xlink" xlink:type="simple">Fungal Names number: FN 572046</object-id>
              <object-id xmlns:xlink="http://www.w3.org/1999/xlink" xlink:type="simple">Facesoffungi number: FoF16486</object-id>
            </tp:taxon-name><tp:taxon-authority>X. Tang, K.D. Hyde, Jayaward. &amp; J.C. Kang, sp. nov.</tp:taxon-authority><xref ref-type="fig" rid="F4">Figs 4</xref><xref ref-type="fig" rid="F5">, 5</xref></tp:nomenclature><tp:treatment-sec sec-type="etymology" id="SECID0EYECI"><title>Etymology.</title><p>The specific epithet “<italic>dendryphioides</italic>” is derived from the resemblance to the dendryphiopsis-like features.</p></tp:treatment-sec><tp:treatment-sec sec-type="Holotype" id="SECID0EIFCI"><title>Holotype.</title><p><named-content xmlns:xlink="http://www.w3.org/1999/xlink" content-type="dwc:institutional_code" xlink:title="Kunming Institute of Botany, Chinese Academy of Sciences" xlink:href="http://grbio.org/institution/kunming-institute-botany-chinese-academy-sciences" xlink:type="simple">HKAS</named-content> 136930.</p></tp:treatment-sec><tp:treatment-sec sec-type="description" id="SECID0ETFCI"><title>Description.</title><p><bold><italic>Saprobic</italic></bold> on an unidentified decaying wood. <bold><italic>Sexual morph</italic></bold>: Undetermined. <bold><italic>Asexual morph</italic>: <italic>Colonies</italic></bold> on the natural substrate superficial, effuse, scattered, hairy, black, glistening. <bold><italic>Mycelium</italic></bold> partly immersed, on the substrate, pale brown to dark brown. <bold><italic>Conidiophores</italic></bold> 179–467 × 4.5–8 μm (x̄ = 318.2 × 6.1 μm, n = 10), macronematous, mononematous, erect, subscorpioid branched, straight or flexuous, cylindrical, septate, smooth, brown to dark brown, becoming paler towards the apex. <bold><italic>Conidiogenous cells</italic></bold> 9–19 × 4–8 μm (x̄ = 13.3 × 6.1 μm, n = 30), monotretic, terminal or intercalary, integrated, sometimes percurrent, cylindrical, doliiform, mostly discrete, determinate, smooth, pale brown to brown, both ends appearing darker, with new cells developing from the apical or subapical part of the subtending cells. <bold><italic>Conidia</italic></bold> 30–55 × 9–13.5 μm (x̄ = 40 × 11.1 µm, n = 30), solitary, acrogenous, cylindrical, oblong and occasionally clavate, smooth, guttulate, 2–4-septate, slightly or deeply constricted and darker at the septa, brown, rounded at the apex and sometimes truncate at the base, exhibiting obtuse ends.</p><fig id="F4" position="float" orientation="portrait"><object-id xmlns:xlink="http://www.w3.org/1999/xlink" content-type="doi" xlink:type="simple">10.3897/mycokeys.110.133450.figure4</object-id><object-id xmlns:xlink="http://www.w3.org/1999/xlink" content-type="arpha" xlink:type="simple">5910B950-53DC-5715-81C4-914B5F80CA8D</object-id><label>Figure 4.</label><caption><p><italic><tp:taxon-name><tp:taxon-name-part taxon-name-part-type="genus" reg="Kirschsteiniothelia">Kirschsteiniothelia</tp:taxon-name-part><tp:taxon-name-part taxon-name-part-type="species" reg="dendryphioides">dendryphioides</tp:taxon-name-part></tp:taxon-name></italic> (<named-content xmlns:xlink="http://www.w3.org/1999/xlink" content-type="dwc:institutional_code" xlink:title="Kunming Institute of Botany, Chinese Academy of Sciences" xlink:href="http://grbio.org/institution/kunming-institute-botany-chinese-academy-sciences" xlink:type="simple">HKAS</named-content> 136930, holotype) <bold>a, b</bold> colonies on natural substrate <bold>c, d</bold> conidiophores, conidiogenous cells bearing conidia <bold>e–g</bold> conidiogenous cells bearing conidia <bold>h–o</bold> conidia <bold>p</bold> upper surface view of culture <bold>q</bold> lower surface view of culture; Scale bars: 100 μm (<bold>c, d</bold>); 50 μm (<bold>e</bold>); 20 μm (<bold>f–o</bold>).</p></caption><graphic xmlns:xlink="http://www.w3.org/1999/xlink" xlink:href="mycokeys-110-035-g004.jpg" position="float" orientation="portrait" xlink:type="simple" id="oo_1162703.jpg"><uri content-type="original_file" xlink:type="simple">https://binary.pensoft.net/fig/1162703</uri></graphic></fig></tp:treatment-sec><tp:treatment-sec sec-type="description" id="SECID0EBICI"><title>Culture characteristics.</title><p>Conidia germinating on <abbrev xmlns:xlink="http://www.w3.org/1999/xlink" xlink:title="Potato Dextrose Agar" id="ABBRID0EHICI" xlink:type="simple">PDA</abbrev> within 24 hours. Colonies circular, characterised by dense, flat, spreading and fluffy growth, with an entire margin. The surface displayed a dark brown hue, while the reverse colonies exhibited a circular shape with an entire margin, also appearing dark brown.</p><fig id="F5" position="float" orientation="portrait"><object-id xmlns:xlink="http://www.w3.org/1999/xlink" content-type="doi" xlink:type="simple">10.3897/mycokeys.110.133450.figure5</object-id><object-id xmlns:xlink="http://www.w3.org/1999/xlink" content-type="arpha" xlink:type="simple">F7F4DA42-03E8-5183-BBC8-E081B784695E</object-id><label>Figure 5.</label><caption><p><italic><tp:taxon-name><tp:taxon-name-part taxon-name-part-type="genus" reg="Kirschsteiniothelia">Kirschsteiniothelia</tp:taxon-name-part><tp:taxon-name-part taxon-name-part-type="species" reg="dendryphioides">dendryphioides</tp:taxon-name-part></tp:taxon-name></italic> (<named-content xmlns:xlink="http://www.w3.org/1999/xlink" content-type="dwc:institutional_code" xlink:title="Kunming Institute of Botany, Chinese Academy of Sciences" xlink:href="http://grbio.org/institution/kunming-institute-botany-chinese-academy-sciences" xlink:type="simple">HKAS</named-content> 135651, paratype) <bold>a, b</bold> colonies on natural substrate <bold>c, d</bold> conidiophores, conidiogenous cells bearing conidia <bold>e–g</bold> conidiogenous cells bearing conidia <bold>h–l</bold> conidia <bold>m</bold> upper surface view of culture <bold>n</bold> lower surface view of culture. Scale bars: 100 μm (<bold>c, d</bold>); 20 μm (<bold>e–l</bold>).</p></caption><graphic xmlns:xlink="http://www.w3.org/1999/xlink" xlink:href="mycokeys-110-035-g005.jpg" position="float" orientation="portrait" xlink:type="simple" id="oo_1162704.jpg"><uri content-type="original_file" xlink:type="simple">https://binary.pensoft.net/fig/1162704</uri></graphic></fig></tp:treatment-sec><tp:treatment-sec sec-type="material" id="SECID0EYJCI"><title>Material examined.</title><p>China • Yunnan Province, Lushui City, Sanhe Village, Gaoligong Mountain, saprobic on decaying wood in a freshwater stream, 5 May 2021, Rong-ju Xu, XS17 (<named-content xmlns:xlink="http://www.w3.org/1999/xlink" content-type="dwc:institutional_code" xlink:title="Kunming Institute of Botany, Chinese Academy of Sciences" xlink:href="http://grbio.org/institution/kunming-institute-botany-chinese-academy-sciences" xlink:type="simple">HKAS</named-content> 136930, holotype), ex-type living culture, <abbrev xmlns:xlink="http://www.w3.org/1999/xlink" content-type="institution" xlink:title="Kunming Institute of Botany Culture Collection" id="ABBRID0EDKCI" xlink:type="simple">KUNCC</abbrev> 10431; <italic>ibid.</italic> • saprobic on submerged decaying wood in freshwater habitats, 22 August 2021, Rong-ju Xu, SYC-05 (<named-content xmlns:xlink="http://www.w3.org/1999/xlink" content-type="dwc:institutional_code" xlink:title="Kunming Institute of Botany, Chinese Academy of Sciences" xlink:href="http://grbio.org/institution/kunming-institute-botany-chinese-academy-sciences" xlink:type="simple">HKAS</named-content> 135651, paratype), living culture, <abbrev xmlns:xlink="http://www.w3.org/1999/xlink" content-type="institution" xlink:title="Kunming Institute of Botany Culture Collection" id="ABBRID0EPKCI" xlink:type="simple">KUNCC</abbrev> 10499.</p></tp:treatment-sec><tp:treatment-sec sec-type="notes" id="SECID0EUKCI"><title>Notes.</title><p><italic><tp:taxon-name><tp:taxon-name-part taxon-name-part-type="genus" reg="Kirschsteiniothelia">Kirschsteiniothelia</tp:taxon-name-part><tp:taxon-name-part taxon-name-part-type="species" reg="dendryphioides">dendryphioides</tp:taxon-name-part></tp:taxon-name></italic> exhibits dendryphiopsis-like characteristics and shares similar morphologies with other <italic><tp:taxon-name><tp:taxon-name-part taxon-name-part-type="genus" reg="Kirschsteiniothelia">Kirschsteiniothelia</tp:taxon-name-part></tp:taxon-name></italic> species. However, <italic><tp:taxon-name><tp:taxon-name-part taxon-name-part-type="genus" reg="Kirschsteiniothelia">K.</tp:taxon-name-part><tp:taxon-name-part taxon-name-part-type="species" reg="dendryphioides">dendryphioides</tp:taxon-name-part></tp:taxon-name></italic> differs from other species in the size of its conidiophores, conidiogenous cells and conidia. <italic><tp:taxon-name><tp:taxon-name-part taxon-name-part-type="genus" reg="Kirschsteiniothelia">Kirschsteiniothelia</tp:taxon-name-part><tp:taxon-name-part taxon-name-part-type="species" reg="dendryphioides">dendryphioides</tp:taxon-name-part></tp:taxon-name></italic> is distinct from <italic><tp:taxon-name><tp:taxon-name-part taxon-name-part-type="genus" reg="Kirschsteiniothelia">K.</tp:taxon-name-part><tp:taxon-name-part taxon-name-part-type="species" reg="atra">atra</tp:taxon-name-part></tp:taxon-name></italic> in having larger conidiophores (179–467 × 4.5–8 μm, L/W ratio = 52.2 vs. 148–228 µm × 6–8 μm, L/W ratio = 27), shorter conidiogenous cells (9–19 × 4–8 μm, L/W ratio = 2.2 vs. 25–33 µm × 5–7 μm, L/W ratio = 4.8) and smaller conidia (30–55 × 9–13.5 μm, L/W ratio = 3.6 vs. 54–63 ×14–18 μm, L/W ratio = 3.4).</p><p>The establishment of <italic><tp:taxon-name><tp:taxon-name-part taxon-name-part-type="genus" reg="Kirschsteiniothelia">Kirschsteiniothelia</tp:taxon-name-part><tp:taxon-name-part taxon-name-part-type="species" reg="dendryphioides">dendryphioides</tp:taxon-name-part></tp:taxon-name></italic> as a new species is further supported by molecular data. Based on our phylogenetic analyses, <italic><tp:taxon-name><tp:taxon-name-part taxon-name-part-type="genus" reg="Kirschsteiniothelia">K.</tp:taxon-name-part><tp:taxon-name-part taxon-name-part-type="species" reg="dendryphioides">dendryphioides</tp:taxon-name-part></tp:taxon-name></italic> strains (<abbrev xmlns:xlink="http://www.w3.org/1999/xlink" content-type="institution" xlink:title="Kunming Institute of Botany Culture Collection" id="ABBRID0EFNCI" xlink:type="simple">KUNCC</abbrev> 10431 and <abbrev xmlns:xlink="http://www.w3.org/1999/xlink" content-type="institution" xlink:title="Kunming Institute of Botany Culture Collection" id="ABBRID0EKNCI" xlink:type="simple">KUNCC</abbrev> 10499) form a subclade sister to the strains of <italic><tp:taxon-name><tp:taxon-name-part taxon-name-part-type="genus" reg="Kirschsteiniothelia">Kirschsteiniothelia</tp:taxon-name-part><tp:taxon-name-part taxon-name-part-type="species" reg="atra">atra</tp:taxon-name-part></tp:taxon-name></italic> (<abbrev xmlns:xlink="http://www.w3.org/1999/xlink" content-type="institution" xlink:title="Westerdijk Fungal Biodiversity Institute, Utrecht, Netherlands" id="ABBRID0E1NCI" xlink:type="simple">CBS</abbrev> 109.53, DEN, <named-content xmlns:xlink="http://www.w3.org/1999/xlink" content-type="dwc:institutional_code" xlink:title="Mae Fah Luang University Culture Collection, Chiang Rai, Thailand" xlink:href="http://grbio.org/institution/mae-fah-luang-university-culture-collection" xlink:type="simple">MFLUCC</named-content> 15-0424, <named-content xmlns:xlink="http://www.w3.org/1999/xlink" content-type="dwc:institutional_code" xlink:title="Mae Fah Luang University Culture Collection, Chiang Rai, Thailand" xlink:href="http://grbio.org/institution/mae-fah-luang-university-culture-collection" xlink:type="simple">MFLUCC</named-content> 16-1104 and S-783) with 83% <abbrev xmlns:xlink="http://www.w3.org/1999/xlink" xlink:title="Maximum Likelihood" id="ABBRID0EJOCI" xlink:type="simple">ML</abbrev> and 0.99 <abbrev xmlns:xlink="http://www.w3.org/1999/xlink" xlink:title="posterior probabilities" id="ABBRID0ENOCI" xlink:type="simple">PP</abbrev> support (Fig. <xref ref-type="fig" rid="F1">1</xref>). The comparison of the nucleotides between the sequences of <italic><tp:taxon-name><tp:taxon-name-part taxon-name-part-type="genus" reg="Kirschsteiniothelia">K.</tp:taxon-name-part><tp:taxon-name-part taxon-name-part-type="species" reg="dendryphioides">dendryphioides</tp:taxon-name-part></tp:taxon-name></italic> and <italic><tp:taxon-name><tp:taxon-name-part taxon-name-part-type="genus" reg="Kirschsteiniothelia">K.</tp:taxon-name-part><tp:taxon-name-part taxon-name-part-type="species" reg="atra">atra</tp:taxon-name-part></tp:taxon-name></italic> (<named-content xmlns:xlink="http://www.w3.org/1999/xlink" content-type="dwc:institutional_code" xlink:title="Mae Fah Luang University Culture Collection, Chiang Rai, Thailand" xlink:href="http://grbio.org/institution/mae-fah-luang-university-culture-collection" xlink:type="simple">MFLUCC</named-content> 16-1104) shows a difference of 1.9% (9/481 bp) across ITS and 2.4% (11/458 bp) across SSU, but no difference was observed across LSU (777 bp), excluding gaps. Based on these findings, we introduce <italic><tp:taxon-name><tp:taxon-name-part taxon-name-part-type="genus" reg="Kirschsteiniothelia">Kirschsteiniothelia</tp:taxon-name-part><tp:taxon-name-part taxon-name-part-type="species" reg="dendryphioides">dendryphioides</tp:taxon-name-part></tp:taxon-name></italic> as a novel species, following guidelines outlined in <xref ref-type="bibr" rid="B41">Jeewon and Hyde (2016)</xref> and <xref ref-type="bibr" rid="B49">Maharachchikumbura et al. (2021)</xref>. We were unable to compare the nucleotide differences across LSU and SSU of <abbrev xmlns:xlink="http://www.w3.org/1999/xlink" content-type="institution" xlink:title="Kunming Institute of Botany Culture Collection" id="ABBRID0EDQCI" xlink:type="simple">KUNCC</abbrev> 10499 as it lacks sequence data for these loci.</p></tp:treatment-sec><tp:treatment-sec><!--Section generated to contain objects referenced in tp:taxon-treatment.--><fig id="F1" position="float" orientation="portrait"><object-id xmlns:xlink="http://www.w3.org/1999/xlink" content-type="doi" xlink:type="simple">10.3897/mycokeys.110.133450.figure1</object-id><object-id xmlns:xlink="http://www.w3.org/1999/xlink" content-type="arpha" xlink:type="simple">5421DBBE-0420-56AB-80D5-20E88EE8B16B</object-id><label>Figure 1.</label><caption><p>Phylogram of <italic><tp:taxon-name><tp:taxon-name-part taxon-name-part-type="genus" reg="Kirschsteiniothelia">Kirschsteiniothelia</tp:taxon-name-part></tp:taxon-name></italic> taxa, based on the RAxML analysis of the combined ITS, LSU and SSU rDNA sequence dataset. Bootstrap support values for Maximum Likelihood (<abbrev xmlns:xlink="http://www.w3.org/1999/xlink" xlink:title="Maximum Likelihood" id="ABBRID0EBKBI" xlink:type="simple">ML</abbrev>) equal to or greater than 75% and Bayesian posterior probabilities (<abbrev xmlns:xlink="http://www.w3.org/1999/xlink" xlink:title="posterior probabilities" id="ABBRID0EFKBI" xlink:type="simple">PP</abbrev>) equal to or greater than 0.95 are shown above the nodes. The tree is rooted with <italic><tp:taxon-name><tp:taxon-name-part taxon-name-part-type="genus" reg="Strigula">Strigula</tp:taxon-name-part><tp:taxon-name-part taxon-name-part-type="species" reg="guangxiensis">guangxiensis</tp:taxon-name-part></tp:taxon-name></italic> (HMAS-<ext-link xmlns:xlink="http://www.w3.org/1999/xlink" ext-link-type="gen" xlink:href="L0138040" xlink:type="simple">L0138040</ext-link>) and <italic><tp:taxon-name><tp:taxon-name-part taxon-name-part-type="genus" reg="Strigula">S.</tp:taxon-name-part><tp:taxon-name-part taxon-name-part-type="species" reg="nemathora">nemathora</tp:taxon-name-part></tp:taxon-name></italic> (MPN 72). Newly-generated strains are denoted in red and type strains are indicated with a superscript “T”.</p></caption><graphic xmlns:xlink="http://www.w3.org/1999/xlink" xlink:href="mycokeys-110-035-g001.jpg" position="float" orientation="portrait" xlink:type="simple" id="oo_1162700.jpg"><uri content-type="original_file" xlink:type="simple">https://binary.pensoft.net/fig/1162700</uri></graphic></fig></tp:treatment-sec><ref-list><ref id="B41"><mixed-citation xmlns:xlink="http://www.w3.org/1999/xlink" xlink:type="simple"><person-group><name name-style="western"><surname>Jeewon</surname><given-names>R</given-names></name><name name-style="western"><surname>Hyde</surname><given-names>KD</given-names></name></person-group> (<year>2016</year>) <article-title>Establishing species boundaries and new taxa among fungi: Recommendations to resolve taxonomic ambiguities.</article-title><source>Mycosphere: Journal of Fungal Biology</source><volume>7</volume>(<issue>11</issue>): <fpage>1669</fpage>–<lpage>1677</lpage>. <ext-link xlink:href="10.5943/mycosphere/7/11/4" ext-link-type="doi" xlink:type="simple">https://doi.org/10.5943/mycosphere/7/11/4</ext-link></mixed-citation></ref><ref id="B49"><mixed-citation xmlns:xlink="http://www.w3.org/1999/xlink" xlink:type="simple"><person-group><name name-style="western"><surname>Maharachchikumbura</surname><given-names>SSN</given-names></name><name name-style="western"><surname>Chen</surname><given-names>Y</given-names></name><name name-style="western"><surname>Ariyawansa</surname><given-names>HA</given-names></name><name name-style="western"><surname>Hyde</surname><given-names>KD</given-names></name><name name-style="western"><surname>Haelewaters</surname><given-names>D</given-names></name><name name-style="western"><surname>Perera</surname><given-names>RH</given-names></name><name name-style="western"><surname>Samarakoon</surname><given-names>MC</given-names></name><name name-style="western"><surname>Wanasinghe</surname><given-names>DN</given-names></name><name name-style="western"><surname>Bustamante</surname><given-names>DE</given-names></name><name name-style="western"><surname>Liu</surname><given-names>J</given-names></name><name name-style="western"><surname>Lawrence</surname><given-names>DP</given-names></name><name name-style="western"><surname>Cheewangkoon</surname><given-names>R</given-names></name><name name-style="western"><surname>Stadler</surname><given-names>M</given-names></name></person-group> (<year>2021</year>) <article-title>Integrative approaches for species delimitation in <tp:taxon-name><tp:taxon-name-part taxon-name-part-type="phylum">Ascomycota</tp:taxon-name-part></tp:taxon-name>.</article-title><source>Fungal Diversity</source><volume>109</volume>(<issue>1</issue>): <fpage>155</fpage>–<lpage>179</lpage>. <ext-link xlink:href="10.1007/s13225-021-00486-6" ext-link-type="doi" xlink:type="simple">https://doi.org/10.1007/s13225-021-00486-6</ext-link></mixed-citation></ref></ref-list></tp:taxon-treatment>
